# Supplementary material for: Mutual interaction of neurons and astrocytes derived from iPSCs with APP V717L mutation developed the astrocytic phenotypes of Alzheimer’s disease
Source: Inflamm Regen. 2024 Feb 28;44:8. doi: 10.1186/s41232-023-00310-5 (PMC10900748; doi:10.1186/s41232-023-00310-5)
Supplement: Supplementary file 4 — Additional file 4. [file 41232_2023_310_MOESM4_ESM.xlsx]

## Sheet: Sheet1
	Mutations	AD-related phenotypes
		iPSC-derived cortical neurons	References	iPSC-derived astrocytes	References
	APP V717L	↑ Aβ42, ↑ Aβ42/Aβ40	17	–	–
		↓ Autophagy, ↓ Mitophagy	40	–	–
	APP V717I	↑ Aβ42, ↑ Aβ38, ↑ Aβ42/Aβ40 , ↑ total Tau, pTau Ser262	41	–	–
		↑ Aβ38/Aβ40, ↑ Aβ42/Aβ40	42
	APP V717G	↑ Aβ42, ↑ Aβ42/Aβ40	43	–	–
	APP V717F	–	–	→ Impaired Aβ intake, → Lipid endocytosis	48
	APP Swe	↑ total Aβ, → Aβ42/Aβ40	43	Impaired Aβ intake, ↓ APP, ↓ Lipid endocytosis	48
	APP SWE/V717I	↑ Aβ42, ↑ Aβ40	44	–	–
	APP SWE, A692G	↑ Aβ42, ↑ total Aβ, → Aβ42/Aβ40	43	–	–
	APP Dp	↑ Aβ40, ↑ pTau Ser231, RAB5+ early endosome enlargement	8	–	–
	APP E693Δ	↑ Intracellular Aβ oligomers, ↑ ER stress and oxidative stress	17	–	–
	PSEN1 A246E, N141I	→ Aβ40, ↑ Aβ42/Aβ40	7	–	–
	PSEN1 A246E	↑ Aβ42/Aβ40	45	–	–
		↓ Autophagy, ↑ Lysosomal biogenesis	46
	PSEN1 Y115H, int4del, M139V, M146I, R278I	↑ Aβ38/Aβ40, ↑ Aβ42/Aβ40	42	–	–
	PSEN1 M146V, L116P, M233L, A246E	↑ Aβ42, ↓ total Aβ, ↑ Aβ42/Aβ40	43	–	–
	PSEN1 V89L, L150P	↑ Aβ42, ↑ Aβ40, ↑ Aβ42/Aβ40 ↑pTau Ser262, Ser396, S202/T205, Thr181, Ser400/Thr403/Ser404	47	–	–
